# Supplementary material for: Deep Learning for RNA Secondary Structure Determination: Gauging Generalizability and Broadening the Scope of Traditional Methods
Source: bioRxiv. 2025 Nov 7:2025.11.04.686644. Preprint. [Version 1] doi: 10.1101/2025.11.04.686644 (PMC12637522; doi:10.1101/2025.11.04.686644)
Supplement: Supplement 5 [file media-5.zip]

Archive with 795 entries (795 files):
- supplemental-file-2/ground-truth/1et4_E.ct
- supplemental-file-2/ground-truth/1f1t_A.ct
- supplemental-file-2/ground-truth/1ykv_D.ct
- supplemental-file-2/ground-truth/1yls_D.ct
- supplemental-file-2/ground-truth/2xdb_G.ct
- supplemental-file-2/ground-truth/3egz_B.ct
- supplemental-file-2/ground-truth/3hhn_E.ct
- supplemental-file-2/ground-truth/3ivk_C.ct
- supplemental-file-2/ground-truth/3p22_A.ct
- supplemental-file-2/ground-truth/3p22_E.ct
- supplemental-file-2/ground-truth/4k27_U.ct
- supplemental-file-2/ground-truth/4m4o_B.ct
- supplemental-file-2/ground-truth/4m6d_L.ct
- supplemental-file-2/ground-truth/4pcj_A.ct
- supplemental-file-2/ground-truth/4r4v_A.ct
- supplemental-file-2/ground-truth/4rmo_H.ct
- supplemental-file-2/ground-truth/4v83_CV.ct
- supplemental-file-2/ground-truth/5bjo_Y.ct
- supplemental-file-2/ground-truth/5btm_A.ct
- supplemental-file-2/ground-truth/5dea_C.ct
- supplemental-file-2/ground-truth/5m0h_A.ct
- supplemental-file-2/ground-truth/5voe_A.ct
- supplemental-file-2/ground-truth/5wti_B.ct
- supplemental-file-2/ground-truth/6aay_B.ct
- supplemental-file-2/ground-truth/6az4_A.ct
- supplemental-file-2/ground-truth/6b14_R.ct
- supplemental-file-2/ground-truth/6b3k_R.ct
- supplemental-file-2/ground-truth/6c65_B.ct
- supplemental-file-2/ground-truth/6d3p_A.ct
- supplemental-file-2/ground-truth/6db8_R.ct
- supplemental-file-2/ground-truth/6dtd_C.ct
- supplemental-file-2/ground-truth/6dvk_H.ct
- supplemental-file-2/ground-truth/6e8s_B.ct
- supplemental-file-2/ground-truth/6e8t_D.ct
- supplemental-file-2/ground-truth/6e8u_B.ct
- supplemental-file-2/ground-truth/6p5i_1.ct
- supplemental-file-2/ground-truth/6p5n_1.ct
- supplemental-file-2/ground-truth/6rti_X.ct
- supplemental-file-2/ground-truth/6sy4_C.ct
- supplemental-file-2/ground-truth/6t2c_V.ct
- supplemental-file-2/ground-truth/6w2t_A.ct
- supplemental-file-2/ground-truth/6wbr_B.ct
- supplemental-file-2/ground-truth/6xjq_A.ct
- supplemental-file-2/ground-truth/6xmf_C.ct
- supplemental-file-2/ground-truth/7c7l_C.ct
- supplemental-file-2/ground-truth/7d8o_L.ct
- supplemental-file-2/ground-truth/7dlz_Y.ct
- supplemental-file-2/ground-truth/7el1_B.ct
- supplemental-file-2/ground-truth/7eoh_A.ct
- supplemental-file-2/ground-truth/7jnh_B.ct
- supplemental-file-2/ground-truth/7jrr_A.ct
- supplemental-file-2/ground-truth/7jrs_A.ct
- supplemental-file-2/ground-truth/7kvu_G.ct
- supplemental-file-2/ground-truth/7ljy_B.ct
- supplemental-file-2/ground-truth/7oax_D.ct
- supplemental-file-2/ground-truth/7r6q_6.ct
- supplemental-file-2/ground-truth/7u0h_6.ct
- supplemental-file-2/ground-truth/7v9e_A.ct
- supplemental-file-2/ground-truth/8bf8_B.ct
- supplemental-file-2/ground-truth/8d28_A.ct
- supplemental-file-2/ground-truth/8d29_C.ct
- supplemental-file-2/ground-truth/8dc2_B.ct
- supplemental-file-2/ground-truth/8dk7_C.ct
- supplemental-file-2/ground-truth/8evp_EC.ct
- supplemental-file-2/ground-truth/8ewg_B.ct
- supplemental-file-2/ground-truth/8eyu_B.ct
- supplemental-file-2/ground-truth/8f0n_B.ct
- supplemental-file-2/ground-truth/8gkh_W.ct
- supplemental-file-2/ground-truth/8hb8_A.ct
- supplemental-file-2/ground-truth/8hba_A.ct
- supplemental-file-2/ground-truth/8hud_B.ct
- supplemental-file-2/ground-truth/8hze_B.ct
- supplemental-file-2/ground-truth/8hzj_A.ct
- supplemental-file-2/ground-truth/8hzl_B.ct
- supplemental-file-2/ground-truth/8j3r_C.ct
- supplemental-file-2/ground-truth/8jy0_D.ct
- supplemental-file-2/ground-truth/8rdu_1.ct
- supplemental-file-2/ground-truth/8t29_R.ct
- supplemental-file-2/ground-truth/8t2a_R.ct
- supplemental-file-2/ground-truth/8t2b_R.ct
- supplemental-file-2/ground-truth/8t2p_B.ct
- supplemental-file-2/ground-truth/8u5j_A.ct
- supplemental-file-2/ground-truth/8u5t_A.ct
- supplemental-file-2/ground-truth/8umf_B.ct
- supplemental-file-2/ground-truth/8w35_C.ct
- supplemental-file-2/ground-truth/8wcs_G.ct
- supplemental-file-2/ground-truth/8x5v_B.ct
- supplemental-file-2/ground-truth/9bun_A.ct
- supplemental-file-2/ground-truth/9cf2_W.ct
- supplemental-file-2/preds/eternafold/1et4_E.ct
- supplemental-file-2/preds/eternafold/1f1t_A.ct
- supplemental-file-2/preds/eternafold/1ykv_D.ct
- supplemental-file-2/preds/eternafold/1yls_D.ct
- supplemental-file-2/preds/eternafold/2xdb_G.ct
- supplemental-file-2/preds/eternafold/3egz_B.ct
- supplemental-file-2/preds/eternafold/3hhn_E.ct
- supplemental-file-2/preds/eternafold/3ivk_C.ct
- supplemental-file-2/preds/eternafold/3p22_A.ct
- supplemental-file-2/preds/eternafold/3p22_E.ct
- supplemental-file-2/preds/eternafold/4k27_U.ct
- supplemental-file-2/preds/eternafold/4m4o_B.ct
- supplemental-file-2/preds/eternafold/4m6d_L.ct
- supplemental-file-2/preds/eternafold/4pcj_A.ct
- supplemental-file-2/preds/eternafold/4r4v_A.ct
- supplemental-file-2/preds/eternafold/4rmo_H.ct
- supplemental-file-2/preds/eternafold/4v83_CV.ct
- supplemental-file-2/preds/eternafold/5bjo_Y.ct
- supplemental-file-2/preds/eternafold/5btm_A.ct
- supplemental-file-2/preds/eternafold/5dea_C.ct
- supplemental-file-2/preds/eternafold/5m0h_A.ct
- supplemental-file-2/preds/eternafold/5voe_A.ct
- supplemental-file-2/preds/eternafold/5wti_B.ct
- supplemental-file-2/preds/eternafold/6aay_B.ct
- supplemental-file-2/preds/eternafold/6az4_A.ct
- supplemental-file-2/preds/eternafold/6b14_R.ct
- supplemental-file-2/preds/eternafold/6b3k_R.ct
- supplemental-file-2/preds/eternafold/6c65_B.ct
- supplemental-file-2/preds/eternafold/6d3p_A.ct
- supplemental-file-2/preds/eternafold/6db8_R.ct
- supplemental-file-2/preds/eternafold/6dtd_C.ct
- supplemental-file-2/preds/eternafold/6dvk_H.ct
- supplemental-file-2/preds/eternafold/6e8s_B.ct
- supplemental-file-2/preds/eternafold/6e8t_D.ct
- supplemental-file-2/preds/eternafold/6e8u_B.ct
- supplemental-file-2/preds/eternafold/6p5i_1.ct
- supplemental-file-2/preds/eternafold/6p5n_1.ct
- supplemental-file-2/preds/eternafold/6rti_X.ct
- supplemental-file-2/preds/eternafold/6sy4_C.ct
- supplemental-file-2/preds/eternafold/6t2c_V.ct
- supplemental-file-2/preds/eternafold/6w2t_A.ct
- supplemental-file-2/preds/eternafold/6wbr_B.ct
- supplemental-file-2/preds/eternafold/6xjq_A.ct
- supplemental-file-2/preds/eternafold/6xmf_C.ct
- supplemental-file-2/preds/eternafold/7c7l_C.ct
- supplemental-file-2/preds/eternafold/7d8o_L.ct
- supplemental-file-2/preds/eternafold/7dlz_Y.ct
- supplemental-file-2/preds/eternafold/7el1_B.ct
- supplemental-file-2/preds/eternafold/7eoh_A.ct
- supplemental-file-2/preds/eternafold/7jnh_B.ct
- supplemental-file-2/preds/eternafold/7jrr_A.ct
- supplemental-file-2/preds/eternafold/7jrs_A.ct
- supplemental-file-2/preds/eternafold/7kvu_G.ct
- supplemental-file-2/preds/eternafold/7ljy_B.ct
- supplemental-file-2/preds/eternafold/7oax_D.ct
- supplemental-file-2/preds/eternafold/7r6q_6.ct
- supplemental-file-2/preds/eternafold/7u0h_6.ct
- supplemental-file-2/preds/eternafold/7v9e_A.ct
- supplemental-file-2/preds/eternafold/8bf8_B.ct
- supplemental-file-2/preds/eternafold/8d28_A.ct
- supplemental-file-2/preds/eternafold/8d29_C.ct
- supplemental-file-2/preds/eternafold/8dc2_B.ct
- supplemental-file-2/preds/eternafold/8dk7_C.ct
- supplemental-file-2/preds/eternafold/8evp_EC.ct
- supplemental-file-2/preds/eternafold/8ewg_B.ct
- supplemental-file-2/preds/eternafold/8eyu_B.ct
- supplemental-file-2/preds/eternafold/8f0n_B.ct
- supplemental-file-2/preds/eternafold/8gkh_W.ct
- supplemental-file-2/preds/eternafold/8hb8_A.ct
- supplemental-file-2/preds/eternafold/8hba_A.ct
- supplemental-file-2/preds/eternafold/8hud_B.ct
- supplemental-file-2/preds/eternafold/8hze_B.ct
- supplemental-file-2/preds/eternafold/8hzj_A.ct
- supplemental-file-2/preds/eternafold/8hzl_B.ct
- supplemental-file-2/preds/eternafold/8j3r_C.ct
- supplemental-file-2/preds/eternafold/8jy0_D.ct
- supplemental-file-2/preds/eternafold/8rdu_1.ct
- supplemental-file-2/preds/eternafold/8t29_R.ct
- supplemental-file-2/preds/eternafold/8t2a_R.ct
- supplemental-file-2/preds/eternafold/8t2b_R.ct
- supplemental-file-2/preds/eternafold/8t2p_B.ct
- supplemental-file-2/preds/eternafold/8u5j_A.ct
- supplemental-file-2/preds/eternafold/8u5t_A.ct
- supplemental-file-2/preds/eternafold/8umf_B.ct
- supplemental-file-2/preds/eternafold/8w35_C.ct
- supplemental-file-2/preds/eternafold/8wcs_G.ct
- supplemental-file-2/preds/eternafold/8x5v_B.ct
- supplemental-file-2/preds/eternafold/9bun_A.ct
- supplemental-file-2/preds/eternafold/9cf2_W.ct
- supplemental-file-2/preds/mxfold2/1et4_E.ct
- supplemental-file-2/preds/mxfold2/1f1t_A.ct
- supplemental-file-2/preds/mxfold2/1ykv_D.ct
- supplemental-file-2/preds/mxfold2/1yls_D.ct
- supplemental-file-2/preds/mxfold2/2xdb_G.ct
- supplemental-file-2/preds/mxfold2/3egz_B.ct
- supplemental-file-2/preds/mxfold2/3hhn_E.ct
- supplemental-file-2/preds/mxfold2/3ivk_C.ct
- supplemental-file-2/preds/mxfold2/3p22_A.ct
- supplemental-file-2/preds/mxfold2/3p22_E.ct
- supplemental-file-2/preds/mxfold2/4k27_U.ct
- supplemental-file-2/preds/mxfold2/4m4o_B.ct
- supplemental-file-2/preds/mxfold2/4m6d_L.ct
- supplemental-file-2/preds/mxfold2/4pcj_A.ct
- supplemental-file-2/preds/mxfold2/4r4v_A.ct
- supplemental-file-2/preds/mxfold2/4rmo_H.ct
- supplemental-file-2/preds/mxfold2/4v83_CV.ct
- supplemental-file-2/preds/mxfold2/5bjo_Y.ct
- supplemental-file-2/preds/mxfold2/5btm_A.ct
- supplemental-file-2/preds/mxfold2/5dea_C.ct
- supplemental-file-2/preds/mxfold2/5m0h_A.ct
- supplemental-file-2/preds/mxfold2/5voe_A.ct
- supplemental-file-2/preds/mxfold2/5wti_B.ct
- supplemental-file-2/preds/mxfold2/6aay_B.ct
- supplemental-file-2/preds/mxfold2/6az4_A.ct
- supplemental-file-2/preds/mxfold2/6b14_R.ct
- supplemental-file-2/preds/mxfold2/6b3k_R.ct
- supplemental-file-2/preds/mxfold2/6c65_B.ct
- supplemental-file-2/preds/mxfold2/6d3p_A.ct
- supplemental-file-2/preds/mxfold2/6db8_R.ct
- supplemental-file-2/preds/mxfold2/6dtd_C.ct
- supplemental-file-2/preds/mxfold2/6dvk_H.ct
- supplemental-file-2/preds/mxfold2/6e8s_B.ct
- supplemental-file-2/preds/mxfold2/6e8t_D.ct
- supplemental-file-2/preds/mxfold2/6e8u_B.ct
- supplemental-file-2/preds/mxfold2/6p5i_1.ct
- supplemental-file-2/preds/mxfold2/6p5n_1.ct
- supplemental-file-2/preds/mxfold2/6rti_X.ct
- supplemental-file-2/preds/mxfold2/6sy4_C.ct
- supplemental-file-2/preds/mxfold2/6t2c_V.ct
- supplemental-file-2/preds/mxfold2/6w2t_A.ct
- supplemental-file-2/preds/mxfold2/6wbr_B.ct
- supplemental-file-2/preds/mxfold2/6xjq_A.ct
- supplemental-file-2/preds/mxfold2/6xmf_C.ct
- supplemental-file-2/preds/mxfold2/7c7l_C.ct
- supplemental-file-2/preds/mxfold2/7d8o_L.ct
- supplemental-file-2/preds/mxfold2/7dlz_Y.ct
- supplemental-file-2/preds/mxfold2/7el1_B.ct
- supplemental-file-2/preds/mxfold2/7eoh_A.ct
- supplemental-file-2/preds/mxfold2/7jnh_B.ct
- supplemental-file-2/preds/mxfold2/7jrr_A.ct
- supplemental-file-2/preds/mxfold2/7jrs_A.ct
- supplemental-file-2/preds/mxfold2/7kvu_G.ct
- supplemental-file-2/preds/mxfold2/7ljy_B.ct
- supplemental-file-2/preds/mxfold2/7oax_D.ct
- supplemental-file-2/preds/mxfold2/7r6q_6.ct
- supplemental-file-2/preds/mxfold2/7u0h_6.ct
- supplemental-file-2/preds/mxfold2/7v9e_A.ct
- supplemental-file-2/preds/mxfold2/8bf8_B.ct
- supplemental-file-2/preds/mxfold2/8d28_A.ct
- supplemental-file-2/preds/mxfold2/8d29_C.ct
- supplemental-file-2/preds/mxfold2/8dc2_B.ct
- supplemental-file-2/preds/mxfold2/8dk7_C.ct
- supplemental-file-2/preds/mxfold2/8evp_EC.ct
- supplemental-file-2/preds/mxfold2/8ewg_B.ct
- supplemental-file-2/preds/mxfold2/8eyu_B.ct
- supplemental-file-2/preds/mxfold2/8f0n_B.ct
- supplemental-file-2/preds/mxfold2/8gkh_W.ct
- supplemental-file-2/preds/mxfold2/8hb8_A.ct
- supplemental-file-2/preds/mxfold2/8hba_A.ct
- supplemental-file-2/preds/mxfold2/8hud_B.ct
- supplemental-file-2/preds/mxfold2/8hze_B.ct
- supplemental-file-2/preds/mxfold2/8hzj_A.ct
- supplemental-file-2/preds/mxfold2/8hzl_B.ct
- supplemental-file-2/preds/mxfold2/8j3r_C.ct
- supplemental-file-2/preds/mxfold2/8jy0_D.ct
- supplemental-file-2/preds/mxfold2/8rdu_1.ct
- supplemental-file-2/preds/mxfold2/8t29_R.ct
- supplemental-file-2/preds/mxfold2/8t2a_R.ct
- supplemental-file-2/preds/mxfold2/8t2b_R.ct
- supplemental-file-2/preds/mxfold2/8t2p_B.ct
- supplemental-file-2/preds/mxfold2/8u5j_A.ct
- supplemental-file-2/preds/mxfold2/8u5t_A.ct
- supplemental-file-2/preds/mxfold2/8umf_B.ct
- supplemental-file-2/preds/mxfold2/8w35_C.ct
- supplemental-file-2/preds/mxfold2/8wcs_G.ct
- supplemental-file-2/preds/mxfold2/8x5v_B.ct
- supplemental-file-2/preds/mxfold2/9bun_A.ct
- supplemental-file-2/preds/mxfold2/9cf2_W.ct
- supplemental-file-2/preds/rinalmo-bprna/1et4_E.ct
- supplemental-file-2/preds/rinalmo-bprna/1f1t_A.ct
- supplemental-file-2/preds/rinalmo-bprna/1ykv_D.ct
- supplemental-file-2/preds/rinalmo-bprna/1yls_D.ct
- supplemental-file-2/preds/rinalmo-bprna/2xdb_G.ct
- supplemental-file-2/preds/rinalmo-bprna/3egz_B.ct
- supplemental-file-2/preds/rinalmo-bprna/3hhn_E.ct
- supplemental-file-2/preds/rinalmo-bprna/3ivk_C.ct
- supplemental-file-2/preds/rinalmo-bprna/3p22_A.ct
- supplemental-file-2/preds/rinalmo-bprna/3p22_E.ct
- supplemental-file-2/preds/rinalmo-bprna/4k27_U.ct
- supplemental-file-2/preds/rinalmo-bprna/4m4o_B.ct
- supplemental-file-2/preds/rinalmo-bprna/4m6d_L.ct
- supplemental-file-2/preds/rinalmo-bprna/4pcj_A.ct
- supplemental-file-2/preds/rinalmo-bprna/4r4v_A.ct
- supplemental-file-2/preds/rinalmo-bprna/4rmo_H.ct
- supplemental-file-2/preds/rinalmo-bprna/4v83_CV.ct
- supplemental-file-2/preds/rinalmo-bprna/5bjo_Y.ct
- supplemental-file-2/preds/rinalmo-bprna/5btm_A.ct
- supplemental-file-2/preds/rinalmo-bprna/5dea_C.ct
- supplemental-file-2/preds/rinalmo-bprna/5m0h_A.ct
- supplemental-file-2/preds/rinalmo-bprna/5voe_A.ct
- supplemental-file-2/preds/rinalmo-bprna/5wti_B.ct
- supplemental-file-2/preds/rinalmo-bprna/6aay_B.ct
- supplemental-file-2/preds/rinalmo-bprna/6az4_A.ct
- supplemental-file-2/preds/rinalmo-bprna/6b14_R.ct
- supplemental-file-2/preds/rinalmo-bprna/6b3k_R.ct
- supplemental-file-2/preds/rinalmo-bprna/6c65_B.ct
- supplemental-file-2/preds/rinalmo-bprna/6d3p_A.ct
- supplemental-file-2/preds/rinalmo-bprna/6db8_R.ct
- supplemental-file-2/preds/rinalmo-bprna/6dtd_C.ct
- supplemental-file-2/preds/rinalmo-bprna/6dvk_H.ct
- supplemental-file-2/preds/rinalmo-bprna/6e8s_B.ct
[truncated: 495 more entries]
