# Supplementary material for: Deep Learning for RNA Secondary Structure Determination: Gauging Generalizability and Broadening the Scope of Traditional Methods
Source: bioRxiv. 2025 Nov 7:2025.11.04.686644. Preprint. [Version 1] doi: 10.1101/2025.11.04.686644 (PMC12637522; doi:10.1101/2025.11.04.686644)
Supplement: Supplement 5 [file media-5.zip › supplemental-file-2/ground-truth/4rmo_H.ct]

   45  4rmo_H
    1 A       0    2    0    1
    2 A       1    3    0    2
    3 G       2    4    0    3
    4 U       3    5    0    4
    5 U       4    6    0    5
    6 U       5    7    0    6
    7 A       6    8   26    7
    8 C       7    9   25    8
    9 C       8   10   24    9
   10 A       9   11   23   10
   11 C      10   12   22   11
   12 U      11   13    0   12
   13 G      12   14    0   13
   14 A      13   15    0   14
   15 C      14   16   40   15
   16 C      15   17   39   16
   17 G      16   18   38   17
   18 A      17   19   37   18
   19 U      18   20   36   19
   20 A      19   21    0   20
   21 U      20   22    0   21
   22 G      21   23   11   22
   23 U      22   24   10   23
   24 G      23   25    9   24
   25 G      24   26    8   25
   26 U      25   27    7   26
   27 A      26   28    0   27
   28 U      27   29    0   28
   29 A      28   30    0   29
   30 U      29   31    0   30
   31 A      30   32    0   31
   32 A      31   33    0   32
   33 A      32   34    0   33
   34 U      33   35    0   34
   35 G      34   36    0   35
   36 G      35   37   19   36
   37 U      36   38   18   37
   38 C      37   39   17   38
   39 G      38   40   16   39
   40 G      39   41   15   40
   41 G      40   42    0   41
   42 U      41   43    0   42
   43 U      42   44    0   43
   44 G      43   45    0   44
   45 A      44    0    0   45
