# Supplementary material for: Deep Learning for RNA Secondary Structure Determination: Gauging Generalizability and Broadening the Scope of Traditional Methods
Source: bioRxiv. 2025 Nov 7:2025.11.04.686644. Preprint. [Version 1] doi: 10.1101/2025.11.04.686644 (PMC12637522; doi:10.1101/2025.11.04.686644)
Supplement: Supplement 5 [file media-5.zip › supplemental-file-2/ground-truth/7kvu_G.ct]

   83  7kvu_G
    1 G       0    2   83    1
    2 G       1    3   82    2
    3 G       2    4   81    3
    4 A       3    5   80    4
    5 A       4    6   79    5
    6 G       5    7   78    6
    7 A       6    8   77    7
    8 U       7    9   76    8
    9 A       8   10   75    9
   10 C       9   11   74   10
   11 A      10   12    0   11
   12 A      11   13    0   12
   13 G      12   14    0   13
   14 G      13   15    0   14
   15 U      14   16    0   15
   16 G      15   17    0   16
   17 A      16   18    0   17
   18 G      17   19   38   18
   19 C      18   20   37   19
   20 C      19   21   36   20
   21 C      20   22   35   21
   22 A      21   23   34   22
   23 A      22   24   33   23
   24 U      23   25    0   24
   25 A      24   26    0   25
   26 A      25   27    0   26
   27 U      26   28    0   27
   28 A      27   29    0   28
   29 U      28   30    0   29
   30 G      29   31   57   30
   31 G      30   32   56   31
   32 U      31   33    0   32
   33 U      32   34   23   33
   34 U      33   35   22   34
   35 G      34   36   21   35
   36 G      35   37   20   36
   37 G      36   38   19   37
   38 U      37   39   18   38
   39 U      38   40    0   39
   40 A      39   41    0   40
   41 G      40   42    0   41
   42 G      41   43    0   42
   43 A      42   44    0   43
   44 U      43   45    0   44
   45 A      44   46    0   45
   46 G      45   47    0   46
   47 G      46   48   72   47
   48 A      47   49    0   48
   49 A      48   50    0   49
   50 G      49   51   67   50
   51 U      50   52    0   51
   52 A      51   53   66   52
   53 G      52   54   65   53
   54 A      53   55   64   54
   55 G      54   56   63   55
   56 C      55   57   31   56
   57 C      56   58   30   57
   58 U      57   59    0   58
   59 U      58   60    0   59
   60 A      59   61    0   60
   61 A      60   62    0   61
   62 A      61   63    0   62
   63 C      62   64   55   63
   64 U      63   65   54   64
   65 C      64   66   53   65
   66 U      65   67   52   66
   67 C      66   68   50   67
   68 U      67   69    0   68
   69 A      68   70    0   69
   70 A      69   71    0   70
   71 G      70   72    0   71
   72 C      71   73   47   72
   73 G      72   74    0   73
   74 G      73   75   10   74
   75 U      74   76    9   75
   76 A      75   77    8   76
   77 U      76   78    7   77
   78 C      77   79    6   78
   79 U      78   80    5   79
   80 U      79   81    4   80
   81 C      80   82    3   81
   82 C      81   83    2   82
   83 C      82    0    1   83
