# Supplementary material for: Deep Learning for RNA Secondary Structure Determination: Gauging Generalizability and Broadening the Scope of Traditional Methods
Source: bioRxiv. 2025 Nov 7:2025.11.04.686644. Preprint. [Version 1] doi: 10.1101/2025.11.04.686644 (PMC12637522; doi:10.1101/2025.11.04.686644)
Supplement: Supplement 5 [file media-5.zip › supplemental-file-2/ground-truth/8hzl_B.ct]

   84  8hzl_B
    1 G       0    2   84    1
    2 G       1    3   83    2
    3 A       2    4   82    3
    4 A       3    5   81    4
    5 G       4    6   80    5
    6 A       5    7    0    6
    7 U       6    8    0    7
    8 U       7    9    0    8
    9 G       8   10    0    9
   10 U       9   11    0   10
   11 A      10   12    0   11
   12 A      11   13    0   12
   13 A      12   14    0   13
   14 C      13   15    0   14
   15 A      14   16    0   15
   16 G      15   17   75   16
   17 C      16   18   74   17
   18 G      17   19   73   18
   19 A      18   20   72   19
   20 G      19   21   71   20
   21 A      20   22    0   21
   22 U      21   23    0   22
   23 U      22   24    0   23
   24 G      23   25    0   24
   25 U      24   26    0   25
   26 A      25   27    0   26
   27 A      26   28    0   27
   28 A      27   29    0   28
   29 C      28   30    0   29
   30 A      29   31    0   30
   31 G      30   32   66   31
   32 C      31   33   65   32
   33 G      32   34   64   33
   34 A      33   35   63   34
   35 G      34   36   62   35
   36 A      35   37    0   36
   37 U      36   38    0   37
   38 U      37   39    0   38
   39 G      38   40    0   39
   40 U      39   41    0   40
   41 A      40   42    0   41
   42 A      41   43    0   42
   43 A      42   44    0   43
   44 C      43   45    0   44
   45 A      44   46    0   45
   46 U      45   47   57   46
   47 G      46   48   56   47
   48 C      47   49   55   48
   49 C      48   50   54   49
   50 G      49   51    0   50
   51 A      50   52    0   51
   52 A      51   53    0   52
   53 A      52   54    0   53
   54 G      53   55   49   54
   55 G      54   56   48   55
   56 C      55   57   47   56
   57 A      56   58   46   57
   58 G      57   59    0   58
   59 A      58   60    0   59
   60 C      59   61    0   60
   61 A      60   62    0   61
   62 C      61   63   35   62
   63 U      62   64   34   63
   64 C      63   65   33   64
   65 G      64   66   32   65
   66 C      65   67   31   66
   67 G      66   68    0   67
   68 A      67   69    0   68
   69 C      68   70    0   69
   70 A      69   71    0   70
   71 C      70   72   20   71
   72 U      71   73   19   72
   73 C      72   74   18   73
   74 G      73   75   17   74
   75 C      74   76   16   75
   76 G      75   77    0   76
   77 A      76   78    0   77
   78 C      77   79    0   78
   79 A      78   80    0   79
   80 C      79   81    5   80
   81 U      80   82    4   81
   82 U      81   83    3   82
   83 U      82   84    2   83
   84 C      83    0    1   84
