# Supplementary material for: Deep Learning for RNA Secondary Structure Determination: Gauging Generalizability and Broadening the Scope of Traditional Methods
Source: bioRxiv. 2025 Nov 7:2025.11.04.686644. Preprint. [Version 1] doi: 10.1101/2025.11.04.686644 (PMC12637522; doi:10.1101/2025.11.04.686644)
Supplement: Supplement 5 [file media-5.zip › supplemental-file-2/ground-truth/8wcs_G.ct]

   66  8wcs_G
    1 U       0    2    0    1
    2 G       1    3    0    2
    3 C       2    4    0    3
    4 U       3    5    0    4
    5 U       4    6    0    5
    6 C       5    7    0    6
    7 A       6    8    0    7
    8 C       7    9    0    8
    9 G       8   10    0    9
   10 U       9   11    0   10
   11 A      10   12    0   11
   12 G      11   13    0   12
   13 G      12   14    0   13
   14 C      13   15    0   14
   15 C      14   16    0   15
   16 U      15   17    0   16
   17 U      16   18   24   17
   18 G      17   19    0   18
   19 G      18   20    0   19
   20 A      19   21    0   20
   21 G      20   22    0   21
   22 C      21   23    0   22
   23 C      22   24    0   23
   24 G      23   25   17   24
   25 U      24   26    0   25
   26 A      25   27    0   26
   27 C      26   28    0   27
   28 A      27   29    0   28
   29 U      28   30    0   29
   30 G      29   31    0   30
   31 G      30   32   66   31
   32 U      31   33   65   32
   33 U      32   34   64   33
   34 G      33   35   63   34
   35 U      34   36    0   35
   36 A      35   37    0   36
   37 A      36   38    0   37
   38 C      37   39    0   38
   39 A      38   40    0   39
   40 A      39   41    0   40
   41 G      40   42   57   41
   42 C      41   43   56   42
   43 C      42   44   55   43
   44 U      43   45   54   44
   45 A      44   46    0   45
   46 A      45   47    0   46
   47 G      46   48    0   47
   48 U      47   49    0   48
   49 U      48   50    0   49
   50 U      49   51    0   50
   51 G      50   52    0   51
   52 A      51   53    0   52
   53 A      52   54    0   53
   54 A      53   55   44   54
   55 G      54   56   43   55
   56 G      55   57   42   56
   57 U      56   58   41   57
   58 A      57   59    0   58
   59 A      58   60    0   59
   60 A      59   61    0   60
   61 A      60   62    0   61
   62 A      61   63    0   62
   63 C      62   64   34   63
   64 A      63   65   33   64
   65 A      64   66   32   65
   66 C      65    0   31   66
