# Supplementary material for: Deep Learning for RNA Secondary Structure Determination: Gauging Generalizability and Broadening the Scope of Traditional Methods
Source: bioRxiv. 2025 Nov 7:2025.11.04.686644. Preprint. [Version 1] doi: 10.1101/2025.11.04.686644 (PMC12637522; doi:10.1101/2025.11.04.686644)
Supplement: Supplement 5 [file media-5.zip › supplemental-file-2/preds/eternafold/4v83_CV.ct]

   35  4v83_CV
    1 U       0    2   29    1
    2 C       1    3   28    2
    3 G       2    4   27    3
    4 C       3    5   26    4
    5 U       4    6    0    5
    6 C       5    7   24    6
    7 A       6    8    0    7
    8 A       7    9   23    8
    9 A       8   10   22    9
   10 C       9   11   21   10
   11 A      10   12   20   11
   12 U      11   13   19   12
   13 U      12   14   18   13
   14 A      13   15    0   14
   15 A      14   16    0   15
   16 G      15   17    0   16
   17 U      16   18    0   17
   18 G      17   19   13   18
   19 G      18   20   12   19
   20 U      19   21   11   20
   21 G      20   22   10   21
   22 U      21   23    9   22
   23 U      22   24    8   23
   24 G      23   25    6   24
   25 U      24   26    0   25
   26 G      25   27    4   26
   27 C      26   28    3   27
   28 G      27   29    2   28
   29 A      28   30    1   29
   30 C      29   31    0   30
   31 A      30   32    0   31
   32 C      31   33    0   32
   33 U      32   34    0   33
   34 U      33   35    0   34
   35 A      34    0    0   35
