# Supplementary material for: Deep Learning for RNA Secondary Structure Determination: Gauging Generalizability and Broadening the Scope of Traditional Methods
Source: bioRxiv. 2025 Nov 7:2025.11.04.686644. Preprint. [Version 1] doi: 10.1101/2025.11.04.686644 (PMC12637522; doi:10.1101/2025.11.04.686644)
Supplement: Supplement 5 [file media-5.zip › supplemental-file-2/preds/eternafold/5bjo_Y.ct]

   36  5bjo_Y
    1 G       0    2   36    1
    2 G       1    3   35    2
    3 C       2    4   34    3
    4 G       3    5   33    4
    5 C       4    6   32    5
    6 G       5    7    0    6
    7 A       6    8   31    7
    8 G       7    9   30    8
    9 G       8   10    0    9
   10 A       9   11    0   10
   11 A      10   12    0   11
   12 G      11   13    0   12
   13 G      12   14    0   13
   14 A      13   15    0   14
   15 G      14   16   28   15
   16 G      15   17   27   16
   17 U      16   18   26   17
   18 C      17   19   25   18
   19 U      18   20   24   19
   20 G      19   21    0   20
   21 A      20   22    0   21
   22 G      21   23    0   22
   23 G      22   24    0   23
   24 A      23   25   19   24
   25 G      24   26   18   25
   26 G      25   27   17   26
   27 U      26   28   16   27
   28 C      27   29   15   28
   29 A      28   30    0   29
   30 C      29   31    8   30
   31 U      30   32    7   31
   32 G      31   33    5   32
   33 C      32   34    4   33
   34 G      33   35    3   34
   35 C      34   36    2   35
   36 C      35    0    1   36
