# Supplementary material for: Deep Learning for RNA Secondary Structure Determination: Gauging Generalizability and Broadening the Scope of Traditional Methods
Source: bioRxiv. 2025 Nov 7:2025.11.04.686644. Preprint. [Version 1] doi: 10.1101/2025.11.04.686644 (PMC12637522; doi:10.1101/2025.11.04.686644)
Supplement: Supplement 5 [file media-5.zip › supplemental-file-2/preds/eternafold/6w2t_A.ct]

  339  6w2t_A
    1 U       0    2  110    1
    2 U       1    3  109    2
    3 C       2    4  108    3
    4 G       3    5  107    4
    5 A       4    6  106    5
    6 U       5    7  105    6
    7 A       6    8  104    7
    8 C       7    9  103    8
    9 C       8   10    0    9
   10 A       9   11    0   10
   11 A      10   12  101   11
   12 G      11   13  100   12
   13 A      12   14   99   13
   14 G      13   15   98   14
   15 C      14   16   97   15
   16 U      15   17    0   16
   17 G      16   18   93   17
   18 G      17   19   88   18
   19 U      18   20   87   19
   20 G      19   21   86   20
   21 U      20   22   85   21
   22 C      21   23    0   22
   23 U      22   24    0   23
   24 G      23   25    0   24
   25 A      24   26    0   25
   26 G      25   27   83   26
   27 G      26   28   82   27
   28 G      27   29   81   28
   29 A      28   30   80   29
   30 U      29   31    0   30
   31 U      30   32    0   31
   32 A      31   33    0   32
   33 C      32   34   47   33
   34 G      33   35   46   34
   35 A      34   36   45   35
   36 C      35   37   44   36
   37 U      36   38   43   37
   38 C      37   39    0   38
   39 G      38   40    0   39
   40 C      39   41    0   40
   41 G      40   42    0   41
   42 U      41   43    0   42
   43 G      42   44   37   43
   44 G      43   45   36   44
   45 U      44   46   35   45
   46 C      45   47   34   46
   47 G      46   48   33   47
   48 G      47   49    0   48
   49 A      48   50    0   49
   50 C      49   51    0   50
   51 A      50   52   79   51
   52 G      51   53   78   52
   53 C      52   54   77   53
   54 A      53   55   68   54
   55 C      54   56   67   55
   56 A      55   57   66   56
   57 U      56   58   65   57
   58 G      57   59   64   58
   59 U      58   60    0   59
   60 U      59   61    0   60
   61 A      60   62    0   61
   62 G      61   63    0   62
   63 U      62   64    0   63
   64 C      63   65   58   64
   65 A      64   66   57   65
   66 U      65   67   56   66
   67 G      66   68   55   67
   68 U      67   69   54   68
   69 A      68   70    0   69
   70 U      69   71    0   70
   71 U      70   72    0   71
   72 A      71   73    0   72
   73 U      72   74    0   73
   74 G      73   75    0   74
   75 G      74   76    0   75
   76 U      75   77    0   76
   77 G      76   78   53   77
   78 U      77   79   52   78
   79 U      78   80   51   79
   80 U      79   81   29   80
   81 C      80   82   28   81
   82 C      81   83   27   82
   83 C      82   84   26   83
   84 A      83   85    0   84
   85 A      84   86   21   85
   86 C      85   87   20   86
   87 A      86   88   19   87
   88 C      87   89   18   88
   89 G      88   90    0   89
   90 U      89   91    0   90
   91 A      90   92    0   91
   92 U      91   93    0   92
   93 C      92   94   17   93
   94 U      93   95    0   94
   95 U      94   96    0   95
   96 U      95   97    0   96
   97 G      96   98   15   97
   98 C      97   99   14   98
   99 U      98  100   13   99
  100 C      99  101   12  100
  101 U     100  102   11  101
  102 A     101  103    0  102
  103 G     102  104    8  103
  104 U     103  105    7  104
  105 A     104  106    6  105
  106 U     105  107    5  106
  107 U     106  108    4  107
  108 G     107  109    3  108
  109 A     108  110    2  109
  110 A     109  111    1  110
  111 C     110  112    0  111
  112 U     111  113    0  112
  113 U     112  114    0  113
  114 U     113  115    0  114
  115 A     114  116    0  115
  116 G     115  117    0  116
  117 U     116  118    0  117
  118 G     117  119    0  118
  119 A     118  120    0  119
  120 U     119  121    0  120
  121 G     120  122    0  121
  122 A     121  123    0  122
  123 G     122  124  141  123
  124 U     123  125  140  124
  125 G     124  126  139  125
  126 U     125  127  138  126
  127 A     126  128  137  127
  128 C     127  129  136  128
  129 U     128  130    0  129
  130 U     129  131    0  130
  131 G     130  132    0  131
  132 G     131  133    0  132
  133 C     132  134    0  133
  134 A     133  135    0  134
  135 U     134  136    0  135
  136 G     135  137  128  136
  137 U     136  138  127  137
  138 A     137  139  126  138
  139 C     138  140  125  139
  140 A     139  141  124  140
  141 C     140  142  123  141
  142 C     141  143    0  142
  143 U     142  144    0  143
  144 G     143  145    0  144
  145 A     144  146    0  145
  146 U     145  147    0  146
  147 U     146  148    0  147
  148 A     147  149    0  148
  149 G     148  150  333  149
  150 U     149  151  332  150
  151 U     150  152    0  151
  152 A     151  153    0  152
  153 G     152  154    0  153
  154 C     153  155    0  154
  155 C     154  156  327  155
  156 C     155  157  326  156
  157 U     156  158  325  157
  158 U     157  159  324  158
  159 G     158  160  246  159
  160 U     159  161  245  160
  161 G     160  162  244  161
  162 G     161  163    0  162
  163 A     162  164    0  163
  164 U     163  165    0  164
  165 A     164  166    0  165
  166 C     165  167  240  166
  167 G     166  168  239  167
  168 C     167  169  238  168
  169 C     168  170  237  169
  170 A     169  171  236  170
  171 C     170  172  235  171
  172 U     171  173  234  172
  173 G     172  174  233  173
  174 C     173  175  191  174
  175 C     174  176  190  175
  176 G     175  177  188  176
  177 C     176  178  187  177
  178 U     177  179  186  178
  179 C     178  180    0  179
  180 A     179  181    0  180
  181 G     180  182    0  181
  182 G     181  183    0  182
  183 U     182  184    0  183
  184 A     183  185    0  184
  185 C     184  186    0  185
  186 A     185  187  178  186
  187 G     186  188  177  187
  188 U     187  189  176  188
  189 A     188  190    0  189
  190 G     189  191  175  190
  191 G     190  192  174  191
  192 A     191  193    0  192
  193 C     192  194    0  193
  194 A     193  195    0  194
  195 U     194  196    0  195
  196 A     195  197  211  196
  197 C     196  198  210  197
  198 C     197  199  209  198
  199 C     198  200  208  199
  200 C     199  201    0  200
  201 A     200  202  207  201
  202 A     201  203    0  202
  203 A     202  204    0  203
  204 U     203  205    0  204
  205 A     204  206    0  205
  206 U     205  207    0  206
  207 U     206  208  201  207
  208 G     207  209  199  208
  209 G     208  210  198  209
  210 G     209  211  197  210
  211 U     210  212  196  211
  212 U     211  213    0  212
  213 U     212  214    0  213
  214 U     213  215    0  214
  215 U     214  216  228  215
  216 U     215  217  227  216
  217 U     216  218    0  217
  218 U     217  219    0  218
  219 U     218  220    0  219
  220 U     219  221    0  220
  221 A     220  222    0  221
  222 G     221  223    0  222
  223 A     222  224    0  223
  224 G     223  225    0  224
  225 A     224  226    0  225
  226 A     225  227    0  226
  227 G     226  228  216  227
  228 A     227  229  215  228
  229 A     228  230    0  229
  230 A     229  231    0  230
  231 A     230  232    0  231
  232 U     231  233    0  232
  233 U     232  234  173  233
  234 A     233  235  172  234
  235 G     234  236  171  235
  236 U     235  237  170  236
  237 G     236  238  169  237
  238 G     237  239  168  238
  239 C     238  240  167  239
  240 G     239  241  166  240
  241 A     240  242    0  241
  242 A     241  243    0  242
  243 A     242  244    0  243
  244 C     243  245  161  244
  245 G     244  246  160  245
  246 U     245  247  159  246
  247 A     246  248    0  247
  248 C     247  249    0  248
  249 G     248  250  320  249
  250 G     249  251  319  250
  251 U     250  252  318  251
  252 U     251  253  317  252
  253 U     252  254  316  253
  254 A     253  255  315  254
  255 U     254  256  314  255
  256 G     255  257  313  256
  257 U     256  258  312  257
  258 C     257  259  311  258
  259 A     258  260  310  259
  260 A     259  261  309  260
  261 A     260  262  308  261
  262 G     261  263  307  262
  263 G     262  264  306  263
  264 A     263  265    0  264
  265 G     264  266  305  265
  266 A     265  267  304  266
  267 A     266  268  286  267
  268 G     267  269  285  268
  269 G     268  270  284  269
  270 U     269  271  283  270
  271 G     270  272  282  271
  272 A     271  273    0  272
  273 U     272  274    0  273
  274 U     273  275    0  274
  275 U     274  276    0  275
  276 U     275  277    0  276
  277 A     276  278    0  277
  278 A     277  279    0  278
  279 U     278  280    0  279
  280 U     279  281    0  280
  281 G     280  282    0  281
  282 C     281  283  271  282
  283 A     282  284  270  283
  284 C     283  285  269  284
  285 C     284  286  268  285
  286 U     285  287  267  286
  287 G     286  288    0  287
  288 A     287  289    0  288
  289 A     288  290  303  289
  290 G     289  291  302  290
  291 C     290  292    0  291
  292 A     291  293    0  292
  293 A     292  294  301  293
  294 C     293  295  300  294
  295 C     294  296  299  295
  296 C     295  297    0  296
  297 U     296  298    0  297
  298 A     297  299    0  298
  299 G     298  300  295  299
  300 G     299  301  294  300
  301 U     300  302  293  301
  302 C     301  303  290  302
  303 U     302  304  289  303
  304 U     303  305  266  304
  305 C     304  306  265  305
  306 C     305  307  263  306
  307 C     306  308  262  307
  308 U     307  309  261  308
  309 U     308  310  260  309
  310 U     309  311  259  310
  311 G     310  312  258  311
  312 A     311  313  257  312
  313 U     312  314  256  313
  314 G     313  315  255  314
  315 U     314  316  254  315
  316 G     315  317  253  316
  317 A     316  318  252  317
  318 G     317  319  251  318
  319 C     318  320  250  319
  320 U     319  321  249  320
  321 A     320  322    0  321
  322 A     321  323    0  322
  323 U     322  324    0  323
  324 A     323  325  158  324
  325 A     324  326  157  325
  326 G     325  327  156  326
  327 G     326  328  155  327
  328 A     327  329    0  328
  329 G     328  330    0  329
  330 U     329  331    0  330
  331 A     330  332    0  331
  332 A     331  333  150  332
  333 C     332  334  149  333
  334 C     333  335    0  334
  335 G     334  336    0  335
  336 A     335  337    0  336
  337 U     336  338    0  337
  338 U     337  339    0  338
  339 C     338    0    0  339
