# Supplementary material for: Deep Learning for RNA Secondary Structure Determination: Gauging Generalizability and Broadening the Scope of Traditional Methods
Source: bioRxiv. 2025 Nov 7:2025.11.04.686644. Preprint. [Version 1] doi: 10.1101/2025.11.04.686644 (PMC12637522; doi:10.1101/2025.11.04.686644)
Supplement: Supplement 5 [file media-5.zip › supplemental-file-2/preds/eternafold/8gkh_W.ct]

   63  8gkh_W
    1 U       0    2    0    1
    2 C       1    3   58    2
    3 C       2    4    0    3
    4 G       3    5   56    4
    5 A       4    6   55    5
    6 G       5    7   54    6
    7 C       6    8   53    7
    8 C       7    9   52    8
    9 G       8   10   51    9
   10 G       9   11   50   10
   11 U      10   12   49   11
   12 A      11   13    0   12
   13 G      12   14    0   13
   14 U      13   15    0   14
   15 C      14   16    0   15
   16 G      15   17   48   16
   17 C      16   18   47   17
   18 G      17   19   46   18
   19 C      18   20   45   19
   20 G      19   21   43   20
   21 G      20   22   42   21
   22 U      21   23    0   22
   23 U      22   24    0   23
   24 C      23   25   41   24
   25 A      24   26    0   25
   26 A      25   27    0   26
   27 U      26   28    0   27
   28 C      27   29   39   28
   29 C      28   30   38   29
   30 C      29   31   37   30
   31 U      30   32    0   31
   32 G      31   33    0   32
   33 G      32   34    0   33
   34 U      33   35    0   34
   35 G      34   36    0   35
   36 C      35   37    0   36
   37 G      36   38   30   37
   38 G      37   39   29   38
   39 G      38   40   28   39
   40 U      39   41    0   40
   41 G      40   42   24   41
   42 C      41   43   21   42
   43 U      42   44   20   43
   44 A      43   45    0   44
   45 G      44   46   19   45
   46 U      45   47   18   46
   47 G      46   48   17   47
   48 C      47   49   16   48
   49 A      48   50   11   49
   50 C      49   51   10   50
   51 C      50   52    9   51
   52 G      51   53    8   52
   53 G      52   54    7   53
   54 C      53   55    6   54
   55 U      54   56    5   55
   56 C      55   57    4   56
   57 C      56   58    0   57
   58 G      57   59    2   58
   59 C      58   60    0   59
   60 A      59   61    0   60
   61 C      60   62    0   61
   62 U      61   63    0   62
   63 A      62    0    0   63
